# Supplementary material for: The Only Chemoreceptor Encoded by che Operon Affects the Chemotactic Response of Agrobacterium to Various Chemoeffectors
Source: Microorganisms. 2021 Sep 10;9(9):1923. doi: 10.3390/microorganisms9091923 (PMC8466855; doi:10.3390/microorganisms9091923)
Supplement: Supplementary file 1 [file microorganisms-09-01923-s001.zip]

Archive with 1 entries (1 files):
- microorganisms-1358834-supplementary.pdf
